# Supplementary material for: Plastic Smell: A Review of the Hidden Threat of Airborne Micro and Nanoplastics to Human Health and the Environment
Source: Toxics. 2025 May 12;13(5):387. doi: 10.3390/toxics13050387 (PMC12115425; doi:10.3390/toxics13050387)
Supplement: Supplementary file 1 [file toxics-13-00387-s001.zip]

Archive with 1 entries (1 files):
- toxics-3592383-supplementary.pdf
